# Supplementary material for: Reference Intervals for Hematological Inflammatory Ratios in Healthy Dogs
Source: Animals (Basel). 2025 Nov 21;15(23):3376. doi: 10.3390/ani15233376 (PMC12691325; doi:10.3390/ani15233376)
Supplement: Supplementary file 1 [file animals-15-03376-s001.zip]

Archive with 1 entries (1 files):
- animals-3953273-supplementary.pdf
